# Supplementary material for: Safety, tolerability, and efficacy of high versus low-dose, short versus long-course daily primaquine for the radical cure of uncomplicated Plasmodium vivax malaria in children under 15 years of age: an open-label, non-inferiority, randomized controlled trial (CHILDPRIM)
Source: Malar J. 2025 Dec 22;25:58. doi: 10.1186/s12936-025-05686-y (PMC12836904; doi:10.1186/s12936-025-05686-y)
Supplement: Supplementary file 1 — Additional file1 [file 12936_2025_5686_MOESM1_ESM.xlsx]

## Sheet: Sheet1
Section	Item no.	Recommendation	Response
Introduction	1 (a)	Describe current policy for the treatment of malaria	Brazilian Ministry of Health recommends standard-dose PQ (3.5 mg/kg over 7 days) for P. vivax; WHO recommends high-dose (0.5 mg/kg/day for 14 days) in some regions.
Study design and data collection methods - Summary	2 (a)	Provide dates and location(s) of study. For locations, include details at the district and city/village level, if available	Study conducted in Manaus (Amazonas state) and Cruzeiro do Sul (Acre state), Brazil, from August 2021 to January 2025.
	2 (b)	Specify target sample size and power calculation	Target sample size was 150 participants (50 per arm) based on AE frequency assumptions, α=0.05, β=0.2, power=90%, non-inferiority margin 5%, and 15% loss to follow-up.
	2 (c)	Define arms by site and drug	Three arms: PQ 3.5 mg/kg/7d, PQ 7.0 mg/kg/14d, PQ 7.0 mg/kg/7d.
	2 (d)	Describe any randomization or blinding procedures	Randomization 1:1:1, block size 5, computer-generated using R software. Open-label (no blinding).
Antimalarial studied and dosing specifics	3 (a)	Specify antimalarial manufacturer	PQ 15 mg and 5 mg tablets from Farmanguinhos (Fiocruz, Brazil) and Svizera (Switzerland); CQ 150 mg tablets from Farmanguinhos (Fiocruz, Brazil).
	3 (b)	Describe source of medicine and/or quality control measures	Quality control routinely performed by Fiocruz (INCQ).
	3 (c)	Provide age or weight bands used for dosing	Minimum weight 5 kg; dosing was weight-based with tablets adjusted per patient weight.
	3 (d)	State whether doses were given with or without food	Administered with water; not specified if with food.
	3 (e)	State timing of doses and whether all doses (or which doses) were directly observed	PQ given daily for 7 or 14 days starting on day 0; semi-supervised with pill counts; replacement given if vomiting occurred within 30 minutes.
Inclusion and exclusion criteria	4 (a)	Provide age range	Children under 15 years of age.
	4 (b)	Specify how fever (or history of fever) was measured and defined	Fever ≥37.5°C measured axillary or history of fever within previous 48 hours.
	4 (c)	Present parasite density range for inclusion (if any)	No explicit range, slide-confirmed P. vivax mono-infection required.
	4 (d)	Specify minimum acceptable hemoglobin value (if any)	Minimum hemoglobin >7.0 g/dL.
Patient follow-up	5 (a)	List days participants were followed up and approximate time windows	Follow-up on days 2, 3, 5, 7, 14, 21, 28, 42, and monthly until day 180.
	5 (b)	Specify treatment of patients in the case of early or late treatment failure	Patients with recurrence received retreatment per national guidelines.
	5 (c)	Describe clinical and laboratory assessments performed at each follow-up visit	Clinical assessment, symptom questionnaire, thick blood smear, Hb, and MetHb (until day 28).
Outcome definition	6 (a)	Define early and late treatment failure	Early and late treatment failure defined as per WHO criteria.
	6 (b)	Define adequate clinical and parasitological response	Adequate clinical and parasitological response defined as absence of parasitemia during follow-up without previous failure.
	6 (c)	Specify primary efficacy indicator and how it was calculated	Primary efficacy: proportion of failures until day 180; calculated via Kaplan–Meier survival analysis.
	6 (d)	State how new infections, loss to follow-up, protocol violation, and indeterminate results were figured in primary efficacy calculations (e.g., censored, excluded)	New infections and losses to follow-up censored in Kaplan–Meier analysis.
Laboratory methods - Microscopy	7 (a)	State how slides were prepared	Giemsa-stained thick blood smear as per Brazilian Ministry of Health guidelines.
	7 (b)	State how many microscopists read each slide	Each slide read by two microscopists.
	7 (c)	State how discrepancies were defined and resolved	Discrepancies resolved by a third microscopist.
	7 (d)	State how parasite density was calculated	Parasite density calculated per µL blood using WHO method.
Molecular correction (recrudescence vs new infection)	8 (a)	Specify markers used for genotyping	Not applicable – molecular correction not performed.
	8 (b)	State whether all markers were assessed for all samples	Not applicable.
	8 (c)	Describe criteria used to determine new infection vs recrudescence	Not applicable.
	8 (d)	Specify range of fragment size differences that qualified as a match for each marker	Not applicable.
	8 (e)	Provide cut-off settings for PCR artefacts and stutter peaks	Not applicable.
	8 (f)	State how fragment lengths were measured	Not applicable.
	8 (g)	Describe sequencing methodology	Not applicable.
	8 (h)	Provide sequencing depth and cut-offs	Not applicable.
	8 (i)	Cite bioinformatics software and workflow	Not applicable.
Data and results - Patients reaching study outcomes	9 (a)	Provide number of participants enrolled, lost to follow-up, withdrawn, and excluded	100 randomized; 32 in PQ 3.5 mg/kg/7d, 34 in PQ 7.0 mg/kg/14d, 34 in PQ 7.0 mg/kg/7d.
	9 (b)	State reasons for exclusion	Excluded if G6PD deficiency, mixed infection, severe disease, pregnancy, or inability to take oral meds.
Participant composition by arm	10	Describe age, sex, initial parasite density, and initial hemoglobin	Baseline data: Mean age 10.1 y, 55% male, median parasite density 4,835/µL, median Hb 12.8 g/dL.
Outcome by arm	11 (a)	% slide positivity on Day 3	All patients cleared parasitemia within mean 3.4 days; Day 3 slide positivity not explicitly stated.
	11 (b)	Number of late treatment failures classified as new infections, recrudescences, or indeterminate	No molecular correction; total recurrences: 29 (4 in <5y, 10 in 5–10y, 15 in >10y).
	11 (c)	Number of participants with adequate clinical and parasitological response	Adequate clinical and parasitological response: proportion remaining recurrence-free at day 180.
	11 (d)	Report day 28 results for arms with follow-up ≥ 28 days	Day 28 recurrence-free survival: not separately reported; Kaplan–Meier curve used.
	11 (e)	Report day 42 results for arms with follow-up ≥ 42 days	Day 42 recurrence-free survival: not separately reported; Kaplan–Meier curve used.
	11 (f)	Kaplan–Meier estimates of efficacy	Kaplan–Meier estimates: 50% (PQ 3.5/7d), 82.3% (PQ 7.0/14d), 79.4% (PQ 7.0/7d), p=0.0065.
	11 (g)	Estimates and confidence intervals of both uncorrected and PCR-corrected results	Uncorrected results only; CIs provided for recurrence-free survival.
	11 (h)	Disaggregate all outcomes by study arm	Outcomes presented by study arm in results tables and figures.
	11 (i)	Only calculate p-values if study was specifically designed and powered to detect differences	p-values calculated for comparisons, but primary outcome designed for non-inferiority.
Genotyping data	12	Provide table or supplementary table of paired full genotyping data	No genotyping data available.
